# Supplementary material for: Comprehensive Taxonomical Analysis of Trichophyton mentagrophytes/interdigitale Complex of Human and Animal Origin from India
Source: J Fungi (Basel). 2023 May 16;9(5):577. doi: 10.3390/jof9050577 (PMC10219406; doi:10.3390/jof9050577)
Supplement: Supplementary file 1 [file jof-09-00577-s001.zip]

Archive with 1 entries (1 files):
- jof-2350963-supplementary.pdf
